# Supplementary material for: Oocyte Penetration Speed Optimization Based on Intracellular Strain
Source: Micromachines (Basel). 2022 Feb 17;13(2):309. doi: 10.3390/mi13020309 (PMC8875814; doi:10.3390/mi13020309)
Supplement: Supplementary file 1 [file micromachines-13-00309-s001.zip]

Archive with 6 entries (6 files):
- Video S1.avi
- Video S2.avi
- Video S3.avi
- Video S4.avi
- Video S5.avi
- Video S6.avi
